# Supplementary material for: Implementing a Mixed Health Service Model as an Informed Modality to Enhance Prevention and Promote Workplace Health in the Greek Regional Public Sector: A Pilot Study in Crete
Source: Healthcare (Basel). 2025 Sep 17;13(18):2337. doi: 10.3390/healthcare13182337 (PMC12469704; doi:10.3390/healthcare13182337)
Supplement: Supplementary file 1 [file healthcare-13-02337-s001.zip]

Archive with 1 entries (1 files):
- healthcare-3829033-supplementary.pdf
